# Supplementary material for: Proenkephalin-A secreted by renal proximal tubules functions as a brake in kidney regeneration
Source: Nat Commun. 2023 Nov 7;14:7167. doi: 10.1038/s41467-023-42929-5 (PMC10630464; doi:10.1038/s41467-023-42929-5)
Supplement: Supplementary file 4 — Source Data [file 41467_2023_42929_MOESM4_ESM.zip]

Archive with 25 entries (22 files):
- Source Data file/
- Source Data file/penka_mutant_off_target_seq/
- Source Data file/penka_mutant_off_target_seq/penka_mutant_off_target_seq_datas/
- Source Data file/penka_mutant_off_target_seq/penka_mutant_off_target_seq_datas/Mutant;1.ab1
- Source Data file/penka_mutant_off_target_seq/penka_mutant_off_target_seq_datas/Mutant;1.seq
- Source Data file/penka_mutant_off_target_seq/penka_mutant_off_target_seq_datas/Mutant;11.ab1
- Source Data file/penka_mutant_off_target_seq/penka_mutant_off_target_seq_datas/Mutant;11.seq
- Source Data file/penka_mutant_off_target_seq/penka_mutant_off_target_seq_datas/Mutant;3.ab1
- Source Data file/penka_mutant_off_target_seq/penka_mutant_off_target_seq_datas/Mutant;3.seq
- Source Data file/penka_mutant_off_target_seq/penka_mutant_off_target_seq_datas/Mutant;6.ab1
- Source Data file/penka_mutant_off_target_seq/penka_mutant_off_target_seq_datas/Mutant;6.seq
- Source Data file/penka_mutant_off_target_seq/penka_mutant_off_target_seq_datas/Mutant;8.ab1
- Source Data file/penka_mutant_off_target_seq/penka_mutant_off_target_seq_datas/Mutant;8.seq
- Source Data file/penka_mutant_off_target_seq/penka_mutant_off_target_seq_datas/WT;1.ab1
- Source Data file/penka_mutant_off_target_seq/penka_mutant_off_target_seq_datas/WT;1.seq
- Source Data file/penka_mutant_off_target_seq/penka_mutant_off_target_seq_datas/WT;11.ab1
- Source Data file/penka_mutant_off_target_seq/penka_mutant_off_target_seq_datas/WT;11.seq
- Source Data file/penka_mutant_off_target_seq/penka_mutant_off_target_seq_datas/WT;3.ab1
- Source Data file/penka_mutant_off_target_seq/penka_mutant_off_target_seq_datas/WT;3.seq
- Source Data file/penka_mutant_off_target_seq/penka_mutant_off_target_seq_datas/WT;6.ab1
- Source Data file/penka_mutant_off_target_seq/penka_mutant_off_target_seq_datas/WT;6.seq
- Source Data file/penka_mutant_off_target_seq/penka_mutant_off_target_seq_datas/WT;8.ab1
- Source Data file/penka_mutant_off_target_seq/penka_mutant_off_target_seq_datas/WT;8.seq
- Source Data file/penka_mutant_off_target_seq/penka_mutant_off_target_seq_primers.xlsx
- Source Data file/Source data_original_datas_for_gels_and_numbers.xlsx
