# Supplementary material for: Proenkephalin-A secreted by renal proximal tubules functions as a brake in kidney regeneration
Source: Nat Commun. 2023 Nov 7;14:7167. doi: 10.1038/s41467-023-42929-5 (PMC10630464; doi:10.1038/s41467-023-42929-5)
Supplement: Supplementary file 4 — Source Data [file 41467_2023_42929_MOESM4_ESM.zip › Source Data file/penka_mutant_off_target_seq/penka_mutant_off_target_seq_datas/WT;11.seq]

CGGGTATATTGTGACCTTTTTTGAGCTTGAAGCTCCAGTCTCTGTAATTGCAAGGAAAAGTTTGAAAAGTGCATTACTCAGAATGTCTCCTTCTGTGTTCCAGGAAAGAAAGAAAGCATCTAAATGATTTTCACTTCAGGATGAAATGTTGCTTTATTGTGAATGTCATATTTTAGCTCATTTGGACTGGGAAGAATTCCTTGAGAAATGCTAGGTCGCTTCATGAAACTTTAGAGAAGACACACGTGAGGAGAAACTAAAGCGGTTCTCCGTAATCACATTGGGATTATTCATAAAACACAAACGTCAGATCAGTTGAACAATTTATGTGAGAATGGATTCATGAACAATTCACATTGAAATTATTTCCGTACTTCTAAGCCTCTTTAACATGTGGAAGAAAGAACAAAGACATTAAATATATTTTATTTGACATGTTCTTATACTAACAACCCATTCCCCC
