# Supplementary material for: Proenkephalin-A secreted by renal proximal tubules functions as a brake in kidney regeneration
Source: Nat Commun. 2023 Nov 7;14:7167. doi: 10.1038/s41467-023-42929-5 (PMC10630464; doi:10.1038/s41467-023-42929-5)
Supplement: Supplementary file 4 — Source Data [file 41467_2023_42929_MOESM4_ESM.zip › Source Data file/penka_mutant_off_target_seq/penka_mutant_off_target_seq_primers.xlsx]

## Sheet: Sheet1
	Locus	Sequence
	8:28657240	F:TACCAGAAGCGTTTGACCCAGGTTA; R:CTAAATGATTTCATTACTCAACCCA
	6:31958593	F:ATGAATGCTTTTAGAGTTTTCCACC; R:CACAAGAAATCAATAAAGAGTACAG
	3:54079461	F:GAACAAGTTATATGGACTGATTTTA; R:GGGGGAATGGGTTGTTAGTATAAGA
	11:17915527	F:AAATACCCTGTAAACAAGTTATTAA; R:GTCATGCAACAATACCGTTTATTAA
	1:28420805	F:GTAACAATATTAATATGCAGTTTCGC; R:GCTATACTGCTATTTGCTCATGCAA
