# Supplementary material for: Proenkephalin-A secreted by renal proximal tubules functions as a brake in kidney regeneration
Source: Nat Commun. 2023 Nov 7;14:7167. doi: 10.1038/s41467-023-42929-5 (PMC10630464; doi:10.1038/s41467-023-42929-5)
Supplement: Supplementary file 4 — Source Data [file 41467_2023_42929_MOESM4_ESM.zip › Source Data file/Source data_original_datas_for_gels_and_numbers.xlsx]

## Sheet: Fig. 1 
Fig. 1e
Fig. 1f	0 dpi	1.08399	0.975018	0.991952
	1 dpi	0.866672	0.95097	0.991995
	3 dpi	0.355119	0.405727	0.317435
	5 dpi	0.313301	0.344594	0.272245
	7 dpi	0.153826	0.124914	0.138397
	9 dpi	0.54929	0.598018	0.613446
	11 dpi	0.430559	0.354727	0.431077
	13 dpi	0.610721	0.664149	0.733231
	15 dpi	0.817584	1.0303	0.851755

## Sheet: Fig. 2
Fig. 2a
Fig. 2b		WT			penka-/-
	0 dpi	1.001	0.999	1.001	0.723	0.611	0.721
	3 dpi	1.476	1.669	1.344	1.54	1.421	1.364
	5 dpi	4.036	3.912	3.725	7.123	8.166	7.637
	7 dpi	9.123	8.719	9.226	10.287	9.819	9.714
	9 dpi	7.102	6.822	7.372	3.135	3.547	3.347
	11 dpi	5.217	5.517	5.451	4.179	4.687	4.586
	13 dpi	1.531	0.921	1.218	0.483	0.584	0.318
	15 dpi	1.341	1.139	1.539	0.624	0.224	0.315
Fig. 2e
Fig. 2d		WT					penka-/-
	Un-Inj	0	0	0	0	0	0	0	0	0	0
	5 dpi	10	7	7	7	9	15	20	19	16	20
	7 dpi	33	31	30	32	30	32	30	32	30	33
	9 dpi	12	14	18	15	17	9	6	7	7	5
Fig. 2g		DMSO				NAL-M
	Un-Inj	0	0	0	0	0	0	0	0
	5 dpi	13	10	9	12	22	25	16	25
	7 dpi	34	33	27	34	44	41	45	36
	9 dpi	14	19	16	18	5	9	8	5

## Sheet: Fig. 3
Fig. 3a
Fig. 3b	Un-Inj	7 dpi
	Un-Inj	DMSO	Met-ENK 50	Met-ENK 100
	0.741086	19.2568	5.08931	2.96324
	0.916266	22.429	5.80085	2.5911
	0.910969	20.2265	5.66485	3.16365
Fig. 3c
Fig. 3d	Un-Inj	7 dpi
	Un-Inj	DMSO	TRAM 10	TRAM 16
	0.995605	20.9931	8.53502	3.68421
	1.12135	22.3262	8.38403	4.73278
	0.895716	21.6603	8.56426	5.45663
Fig. 3f	Un-Inj	Un-Inj	0	0	0	0	2
	7 dpi	DMSO	31	34	33	35	32
		Met-ENK 50	8	8	10	6	11
		Met-ENK 100	2	1	0	1	1
		TRAM 10	10	6	8	6	9
		TRAM 16	3	2	0	1	2
Fig. 3g
Fig. 3i			WT									Tg(hsp70l:penka)
	Un-HS	Un-Inj	0	0	1	1	0	5	0	0	0	0	0	0	0	2	1	0	0	0		0.533973	0.533973
		7 dpi	28	31	33	30	36	32	35	29	31	28	26	25	35	39	36	25				0.625627	0.625627
	HS	Un-Inj	0	0	0	1	0	0				0	0	0	0	1	2	0	0	0	0	0.670222	0.670222
		7 dpi	49	49	66	63	76	65				23	30	28	33	37	40	25	30	23	25	1.64931e-06	1.64931e-06
Fig. 3j
Fig.3k	Un-Inj	7 dpi
	Un-Inj	DMSO	Met-ENK 100	TRAM 16
	0.778767	23.008	2.96008	6.09548
	1.00983	20.0754	3.80255	5.33482
	1.27158	17.038	2.19207	3.9631
		0.00124269	0.000670318
Fig. 3m	Un-Inj	Un-Inj	0	0	0	1	0
	7 dpi	DMSO	35	33	31	30	36
		Met-ENK 100	5	4	2	3	4	1.12855e-08
		Tramadol 16	1	3	6	2	4	2.92101e-08
Fig. 3o		RPCA									individual RPC
	DMSO	80	70	87.5	100	75	75	100	66.6667	77.7778	20	30	12.5	0	25	25	0	33.3333	22.2222	7.4095e-09
	Met-ENK	33.3333	35.2941	31.5789	41.1765	38.4615	28.5714	30.7692	40	31.25	66.6667	64.7059	68.421	58.8235	61.5385	71.4286	69.2308	60	68.75	1.05465e-10

## Sheet: Fig. 4
Fig. 4c		DMSO			Nal-M
	Un-Inj	1.03	0.97	0.99	1	0.99	0.98		0.737597
	3dpi	4.25	4.38	4.27	5.41	5.15	5.27		0.000332193
	5dpi	4.36	4.41	4.43	6.39	6.29	6.5		6.37911e-06
	7dpi	4.61	4.68	4.57	6.82	6.67	7.07		5.07259e-05
	9dpi	3.18	3.17	3.41	4.21	4.28	3.92		0.00283817
	11dpi	1.34	1.28	1.25	1.88	2.04	2.1		0.000535818
Fig. 4d		WT			penka+/-			penka-/-
	Un-Inj	1.04693	0.971414	0.981651	1.17524	1.1476	1.08903	1.26628	1.25398	1.24651	0.0167562	0.000465313	0.0105008
	3dpi	4.4556	4.23917	4.36399	5.54001	5.38255	5.43924	7.52046	7.65558	7.68821	0.000144782	2.26062e-06	6.11004e-06
	5dpi	4.2011	4.31449	4.39757	7.47989	7.12659	7.28606	8.50541	8.47552	8.93572	1.38413e-05	1.08213e-05	0.00174615
	7dpi	4.53775	4.40855	4.5483	7.77946	7.70833	7.60729	10.3405	10.7774	10.5006	1.16216e-06	1.50361e-06	3.19694e-05
	9dpi	3.21993	3.24774	3.17386	4.57623	4.46003	4.64777	5.41878	5.34121	5.44828	2.1475e-05	5.74131e-07	0.000185629
	11dpi	1.38196	1.37841	1.50075	2.2695	2.17159	2.24714	3.22451	3.17233	3.20938	8.49139e-05	2.04393e-06	8.30942e-06
Fig. 4e		DMSO			TRAM 10			TRAM 16
	Un-Inj	0.998448	0.87003	1.13152	1.14917	1.11732	1.12895	0.757645	1.20576	1.28487	0.158131	0.780282	0.158131	0.780282
	3dpi	4.51116	4.4205	4.21492	2.51198	2.62632	2.81111	1.75031	1.52163	1.92932	0.000150276	0.00335038	0.000150276	0.00335038
	5dpi	4.30525	4.40891	4.55824	2.77167	2.81416	2.64092	1.73264	1.51069	1.73223	4.83756e-05	0.000278068	4.83756e-05	0.000278068
	7dpi	4.70577	4.82594	4.63592	2.81746	2.55183	2.47676	1.43732	1.54126	1.15436	5.64573e-05	0.00133556	5.64573e-05	0.00133556
	9dpi	3.36217	3.13376	3.49465	2.28807	2.53751	2.41011	1.3138	1.11716	1.05946	0.00197845	0.000291062	0.00197845	0.000291062
	11dpi	1.30001	1.35341	1.21142	0.845187	0.861491	0.807619	0.257756	0.340145	0.256284	0.00053151	6.54151e-05	0.00053151	6.54151e-05
Fig. 4f		DMSO			Met-ENK 50			Met-ENK 100
	Un-Inj	0.802407	1.29042	0.907171	0.919582	1.20386	1.137	0.749654	0.886785	1.12131	0.639084	0.292475	0.639084	0.292475
	3dpi	4.3477	4.60247	4.50723	1.99231	2.13933	2.06374	1.51849	1.3923	1.5423	9.29967e-06	0.000769137	9.29967e-06	0.000769137
	5dpi	4.84856	4.69975	4.74737	2.09227	2.24647	2.65978	1.43154	1.4616	1.55059	0.000155395	0.00793958	1.54421e-05	0.000145698
	7dpi	4.98521	4.65426	5.08964	2.19588	2.06493	1.9935	1.11253	0.945862	0.79705	3.98088e-05	0.000478573	3.98088e-05	3.94756e-06
	9dpi	3.24895	3.24506	3.58152	1.59027	2.04748	1.9386	0.737271	0.620384	0.605709	0.00107112	0.00111868	0.00107112	0.000171479
	11dpi	1.29095	1.50763	1.47426	0.806184	0.942693	0.785711	0.272319	0.284831	0.219648	0.00226034	0.000385295	0.000405702	1.48058e-07
Fig. 4g		Un-HS						HS
		WT			Tg(hsp70l:penka)			WT			Tg(hsp70l:penka)
	Un-Inj	0.930541	0.954489	1.11497	1.09026	1.04966	0.889612	0.848762	1.16586	1.03219	0.883978	0.753025	1.16125	0.613363
	3dpi	3.84159	3.9718	4.12913	3.61433	4.02207	3.78299	4.5589	3.85265	4.18289	3.24803	2.8479	3.03986	0.00794578
	5dpi	3.93761	4.40075	4.30198	4.53792	4.23911	4.1111	4.86632	4.39508	4.78026	3.3203	3.83026	3.12059	0.00801032
	7dpi	4.61432	4.94216	4.23401	4.50109	4.23668	4.01749	5.06858	4.93194	5.03843	3.25262	3.03991	3.23705	2.13612e-05
	9dpi	3.24565	3.15547	2.85289	3.27792	3.55222	2.98151	3.36021	3.2193	3.50274	0.396943	0.888536	0.509636	8.33726e-05
	11dpi	1.16235	1.51136	1.34013	1.30808	1.16609	1.20269	1.55747	1.26398	1.40034	0.299204	0.427318	0.246292	0.000418715
Fig. 4h
Fig. 4j	Un-Inj	Un-Inj	0	0	0	1	1
	5 dpi	DMSO	20	23	28	27	22
		VAS2870	15	12	12	16	15	0.000417607
		Con vivo-MO	28	18	24	27	22
		duox1 vivo-MO	7	6	6	5	9	1.94351e-05

## Sheet: Fig. 5
Fig. 5a
Fig. 5b		WT			penka-/-
	Un-Inj	1	0.9894	1.0335	1.06028	1.01182	1.03
	3 dpi	0.0523776	0.10141	0.0622211	0.110235	0.09	0.150143
	5 dpi	0.63617	0.537375	0.629672	0.522235	0.481275	0.544171
	7 dpi	0.984359	0.992946	1.00281	0.654591	0.61442	0.551
Fig. 5c
Fig. 5d		WT			penka-/-
	Un-Inj	1	1.00593	0.99452	1.10265	1.04042	1.02382	0.0837819
	DMSO	0.0770157	0.0846444	0.068092	0.041065	0.037238	0.062995	0.0343073
	duox1 vivo-Mo	0.46414	0.280686	0.52709	0.7469	0.845779	0.614618	0.0353128
	VAS2870	0.483909	0.58334	0.537621	0.809124	1.00439	0.73357	0.0214478
		0.0093762			0.000518264
		9.52797e-05			0.000586513
Fig. 5e
Fig. 5f	Un-Inj	1	0.99584	1.025	5.66173e-05
	3 dpi	0.467945	0.424706	0.522812	0.000145998
	CPI-455	1.09808	1.02478	1.00318	0.309151
Fig. 5g
Fig. 5i	Un-Inj	0	0	0	1	0
	DMSO	31	36	33	30	36
	CPI-455	1	7	2	3	4	7.57141e-08
Fig. 5k		RPCAs								individual RPCs
	DMSO	90	75	66.6667	75	72.7273	77.7778	71.4286		10	25	33.3333	25	27.2727	22.2222	28.5714
	duox1-vivo-MO	23.0769	22.2222	22.2222	14.2857					76.9231	77.7778	77.7778	85.7143
	CPI-455	12.5	30	20	25	25	37.5	35.2941	33.3333	87.5	70	80	75	75	62.5	64.7059	66.6667
		2.45369e-07
		2.62185e-08

## Sheet: Fig. 6
Fig. 6b	0 dpi	1.05458	0.909268	1.05853
	1 dpi	1.84561	0.992194	1.04538	0.36396
	3 dpi	1.18259	1.0819	1.01785	0.275348
	5 dpi	1.73704	1.82574	1.97581	0.000598452
	7 dpi	1.71413	2.39315	2.19915	0.00622209
	9 dpi	1.95257	0.623745	1.88204	0.332404
Fig. 6e		WT			penka-/-
	Un-Inj	1.01584	0.93088	1.05751	0.941044	1.00928	0.99608	0.675282
	5dpi	1.79419	1.71277	1.60251	2.16745	2.26263	2.31498	0.00149396
	7dpi	2.20279	2.36417	2.1116	2.68701	2.6226	2.59188	0.00669297
Fig. 6f	7 dpi	DMSO	Met-ENK	Con vivo-MO	duox1 vivo-MO	VAS2870	CPI-455
		1.06069	0.33642	1.00556	0.40547	0.440842	0.451772
		1.01396	0.402855	0.938221	0.428589	0.462759	0.421226
		0.929805	0.343013	0.925304	0.322566	0.450105	0.468028
			0.000126338	0.379054	0.000249956	0.000143795	0.000167728
					0.000149696

## Sheet: Fig. 7
Fig. 7b		RPCA					individual RPC
	Con vivo-MO	78.5714	71.4286	77.7778	71.4286	100	21.4286	28.5714	22.2222	28.5714	0
	tcf21 vivo-MO	12.5	18.1818	18.1818	21.4286	16.6667	87.5	81.8182	81.8182	78.5714	83.3333
Fig.7c
Fig.7e		WT					penka-/-
	Un-Inj	0	0	1	0	0	0	0	0	0	1	1	1	0
	Con vivo-MO	31	35	29	30	33	48	38	35	33
	tcf21 vivo-MO	11	8	6	7	9	19	18	13	15	17	22	15	19
Fig.7g			RPCA									individual RPC
	DMSO	Un-HS	72.7273	71.4286	71.4286	76.9231	70	75	81.8182	78.5714		27.2727	28.5714	28.5714	23.0769	30	25	18.1818	21.4286
		HS	75	83.3333	77.7778	75	76.9231	78.5714	77.7778	80		25	16.6667	22.2222	25	23.0769	21.4286	22.2222	20
	Met-ENK	Un-HS	35.7143	30.7692	33.3333	31.25	25	35.7143	37.5	28.5714	40	64.2857	69.2308	66.6667	68.75	75	64.2857	62.5	71.4286	60
		HS	40	45.4545	50	44.4444	60					60	54.5455	50	55.5556	40
	CPI-455	Un-HS	38.4615	25	31.25	35	25.7143	25	31.8182	32	28.5714	61.5385	75	68.75	65	74.2857	75	68.1818	68	71.4286
		HS	36.8421	56.5217	57.1429	58.3333	57.6923	57.8947				63.1579	43.4783	42.8571	41.6667	42.3077	42.1053
Fig.7h
Fig. 7j		DMSO
		Un-HS					HS
	WT	29	29	36	34	36	65	67	73	57
	Tg(hsp:tcf21)	30	29	35	36	28	72	61	62	61
		Met-ENK
		Un-HS					HS
	WT	8	6	4	2	6	7	4	6	8	7
	Tg(hsp:tcf21)	7	8	7	3	6	21	28	22	25	26
		CPI-455
		Un-HS					HS
	WT	2	1	7	4	6	8	5	2	4	5
	Tg(hsp:tcf21)	2	6	5	5	7	20	28	35	19	31

## Sheet: Supplementary information
Fig. S1b	Un-Inj	91.4286	108.571	97.1429	102.857
	3 dpi	40	40	28.5714	51.4286	45.7143
	5 dpi	57.1429	45.7143	62.8571	45.7143
	7 dpi	51.4286	51.4286	97.1429	57.1429
	9 dpi	62.8571	57.1429	102.857	91.4286	57.1429	80
	15 dpi	114.286	85.7143	80	91.4286
Fig. S3c		Con vivo-MO			penka vivo-MO
	Un-Inj	1.05616	0.836106	1.10773
	5 dpi	8.90899	12.3417	9.1481	14.4895	14.1987	16.6043
	7 dpi	22.077	22.1248	18.1114	29.3874	26.7188	24.077
Fig. S3e		Con vivo-MO					penka vivo-MO
	Un-Inj	0	0	1	0	1	0	2	0	0	1
	5 dpi	16	15	17	18	15	21	23	19	21	21
	7 dpi	31	28	32	33	28	35	34	39	35	34
